# Supplementary material for: Cohesin Proteins Promote Ribosomal RNA Production and Protein Translation in Yeast and Human Cells
Source: PLoS Genet. 2012 Jun 14;8(6):e1002749. doi: 10.1371/journal.pgen.1002749 (PMC3375231; doi:10.1371/journal.pgen.1002749)
Supplement: Table S1 — GO analysis of misregulated genes. (XLSX) [file pgen.1002749.s006.xlsx]

## Sheet: Rap1 cluster
cluster 31 and 32, 203 genes
OVERREPRESENTED ATTRIBUTES
N	X	LOD	P	P_adj	attrib ID	attrib name
4	5	1.99034	3.98922e-06	0.002	GO:0006177	GMP biosynthetic process
97	171	1.92242	1.23894e-111	<0.001	GO:0002181	cytoplasmic translation
56	87	1.90588	2.7064e-66	<0.001	GO:0022625	cytosolic large ribosomal subunit
40	64	1.82246	3.55509e-46	<0.001	GO:0022627	cytosolic small ribosomal subunit
4	6	1.76842	1.1683e-05	0.003	GO:0019302	D-ribose biosynthetic process
4	6	1.76842	1.1683e-05	0.003	GO:0046037	GMP metabolic process
4	6	1.76842	1.1683e-05	0.003	GO:0046390	ribose phosphate biosynthetic process
9	14	1.76203	3.13542e-11	<0.001	GO:0000028	ribosomal small subunit assembly
106	258	1.68747	1.28004e-103	<0.001	GO:0005840	ribosome
95	225	1.65682	1.02793e-92	<0.001	GO:0003735	structural constituent of ribosome
4	7	1.62222	2.66109e-05	0.017	GO:0019322	pentose biosynthetic process
4	7	1.62222	2.66109e-05	0.017	GO:0019693	ribose phosphate metabolic process
4	7	1.62222	2.66109e-05	0.017	GO:0031120	snRNA pseudouridine synthesis
4	7	1.62222	2.66109e-05	0.017	GO:0040031	snRNA modification
10	18	1.61861	1.82917e-11	<0.001	GO:0006450	regulation of translational fidelity
56	131	1.52309	1.39196e-52	<0.001	GO:0015934	large ribosomal subunit
4	8	1.513	5.19519e-05	0.041	GO:0006014	D-ribose metabolic process
112	371	1.50414	1.15297e-92	<0.001	GO:0006412	translation
13	27	1.50262	1.67048e-13	<0.001	GO:0006407	rRNA export from nucleus
13	27	1.50262	1.67048e-13	<0.001	GO:0051029	rRNA transport
40	97	1.4496	1.87277e-36	<0.001	GO:0015935	small ribosomal subunit
10	25	1.3572	1.13529e-09	<0.001	GO:0006448	regulation of translational elongation
96	368	1.33568	2.33841e-70	<0.001	GO:0005198	structural molecule activity
123	629	1.30017	1.32107e-78	<0.001	GO:0030529	ribonucleoprotein complex
84	381	1.18662	9.19385e-54	<0.001	GO:0005622	intracellular
18	61	1.17261	8.72777e-14	<0.001	GO:0000462	maturation of SSU-rRNA from tricistronic rRNA transcript (SSU-rRNA, 5.8S rRNA, LSU-rRNA)
7	24	1.15111	4.69279e-06	0.002	GO:0005844	polysome
18	68	1.1073	7.03624e-13	<0.001	GO:0030490	maturation of SSU-rRNA
190	5755	1.09748	4.147e-07	<0.001	GO:0005575	cellular_component
8	31	1.07937	2.65922e-06	0.001	GO:0009156	ribonucleoside monophosphate biosynthetic process
122	917	1.0713	4.30548e-57	<0.001	GO:0043228	non-membrane-bounded organelle
122	917	1.0713	4.30548e-57	<0.001	GO:0043232	intracellular non-membrane-bounded organelle
8	32	1.0612	3.45432e-06	0.001	GO:0009161	ribonucleoside monophosphate metabolic process
9	38	1.03086	1.35811e-06	0.001	GO:0003743	translation initiation factor activity
8	37	0.980186	1.1135e-05	0.003	GO:0009124	nucleoside monophosphate biosynthetic process
8	38	0.965637	1.37421e-05	0.005	GO:0000027	ribosomal large subunit assembly
120	1095	0.94829	3.70937e-46	<0.001	GO:0044267	cellular protein metabolic process
8	40	0.93791	2.05152e-05	0.011	GO:0009123	nucleoside monophosphate metabolic process
17	88	0.928153	6.98179e-10	<0.001	GO:0006405	RNA export from nucleus
14	76	0.898153	4.50959e-08	<0.001	GO:0030686	90S preribosome
9	49	0.892445	1.28254e-05	0.005	GO:0032040	small-subunit processome
21	118	0.891053	3.16635e-11	<0.001	GO:0051168	nuclear export
189	5742	0.883678	2.75995e-06	0.001	GO:0044464	cell part
122	1303	0.866785	1.41483e-39	<0.001	GO:0019538	protein metabolic process
9	53	0.851254	2.49121e-05	0.012	GO:0006413	translational initiation
10	59	0.850502	8.8891e-06	0.003	GO:0008135	translation factor activity, nucleic acid binding
21	129	0.843834	1.82605e-10	<0.001	GO:0030684	preribosome
121	1332	0.843481	1.12437e-37	<0.001	GO:0034645	cellular macromolecule biosynthetic process
121	1341	0.839469	2.32747e-37	<0.001	GO:0009059	macromolecule biosynthetic process
142	1955	0.834211	7.62165e-36	<0.001	GO:0032991	macromolecular complex
18	114	0.822761	6.52514e-09	<0.001	GO:0050658	RNA transport
18	114	0.822761	6.52514e-09	<0.001	GO:0051236	establishment of RNA localization
18	116	0.813708	8.68265e-09	<0.001	GO:0050657	nucleic acid transport
138	1877	0.8136	1.01542e-34	<0.001	GO:0044249	cellular biosynthetic process
144	2117	0.80499	3.78088e-33	<0.001	GO:0005737	cytoplasm
138	1919	0.799049	1.46263e-33	<0.001	GO:0009058	biosynthetic process
18	120	0.796131	1.50901e-08	<0.001	GO:0022618	ribonucleoprotein complex assembly
10	66	0.792558	2.48204e-05	0.011	GO:0000469	cleavage involved in rRNA processing
22	150	0.79121	5.27985e-10	<0.001	GO:0006913	nucleocytoplasmic transport
22	150	0.79121	5.27985e-10	<0.001	GO:0051169	nuclear transport
180	4605	0.777318	2.15074e-14	<0.001	GO:0003674	molecular_function
18	125	0.775085	2.91448e-08	<0.001	GO:0071826	ribonucleoprotein complex subunit organization
164	3318	0.749121	5.6538e-23	<0.001	GO:0044238	primary metabolic process
15	110	0.743072	9.0194e-07	0.001	GO:0006417	regulation of translation
19	141	0.742645	3.57331e-08	<0.001	GO:0015931	nucleobase, nucleoside, nucleotide and nucleic acid transport
37	306	0.721291	1.59334e-13	<0.001	GO:0006364	rRNA processing
24	192	0.71274	2.34067e-09	<0.001	GO:0022613	ribonucleoprotein complex biogenesis
37	317	0.703099	4.84463e-13	<0.001	GO:0016072	rRNA metabolic process
185	5393	0.695606	1.46826e-07	<0.001	GO:0008150	biological_process
167	3761	0.680525	1.15535e-17	<0.001	GO:0044237	cellular metabolic process
20	170	0.675454	1.55027e-07	<0.001	GO:0042254	ribosome biogenesis
24	209	0.669752	1.30116e-08	<0.001	GO:0071843	cellular component biogenesis at cellular level
15	128	0.666779	6.27481e-06	0.002	GO:0010608	posttranscriptional regulation of gene expression
168	3963	0.64147	2.84101e-15	<0.001	GO:0008152	metabolic process
181	5087	0.628803	1.22245e-08	<0.001	GO:0009987	cellular process
13	121	0.621815	6.70112e-05	0.047	GO:0019843	rRNA binding
24	240	0.600361	1.90669e-07	<0.001	GO:0044085	cellular component biogenesis
42	459	0.588699	3.80533e-11	<0.001	GO:0034660	ncRNA metabolic process
38	409	0.588495	2.52544e-10	<0.001	GO:0034470	ncRNA processing
142	2778	0.579449	6.40286e-18	<0.001	GO:0044260	cellular macromolecule metabolic process
143	2857	0.568835	3.43383e-17	<0.001	GO:0043170	macromolecule metabolic process
138	2886	0.50105	4.79493e-14	<0.001	GO:0044444	cytoplasmic part
177	5209	0.420073	3.73884e-05	0.031	GO:0044424	intracellular part
39	593	0.414461	2.04904e-06	0.001	GO:0006396	RNA processing
126	2822	0.388757	1.69424e-09	<0.001	GO:0044422	organelle part
126	2822	0.388757	1.69424e-09	<0.001	GO:0044446	intracellular organelle part
153	4059	0.352761	1.14922e-06	0.001	GO:0043229	intracellular organelle
153	4061	0.352145	1.20051e-06	0.001	GO:0043226	organelle
51	910	0.350416	4.97534e-06	0.002	GO:0003723	RNA binding

## Sheet: 15minfunc
time 15min, adj p <0.005
OVERREPRESENTED ATTRIBUTES
N	X	LOD	P	P_adj	attrib ID	attrib name
7	7	2.13937	9.0933e-08	<0.001	GO:0034455	t-UTP complex
6	6	2.07652	9.25783e-07	<0.001	GO:0016423	tRNA (guanine) methyltransferase activity
6	6	2.07652	9.25783e-07	<0.001	GO:0033553	rDNA heterochromatin
6	6	2.07652	9.25783e-07	<0.001	GO:0034388	Pwp2p-containing subcomplex of 90S preribosome
5	5	2.00327	9.41163e-06	0.006	GO:0030689	Noc complex
5	5	2.00327	9.41163e-06	0.006	GO:0042255	ribosome assembly
18	20	1.84015	1.06284e-16	<0.001	GO:0030515	snoRNA binding
22	29	1.45052	4.63517e-17	<0.001	GO:0000480	endonucleolytic cleavage in 5'-ETS of tricistronic rRNA transcript (SSU-rRNA, 5.8S rRNA, LSU-rRNA)
29	39	1.42687	1.02417e-21	<0.001	GO:0030687	preribosome, large subunit precursor
36	49	1.4151	2.14171e-26	<0.001	GO:0032040	small-subunit processome
13	18	1.3571	4.22897e-10	<0.001	GO:0000463	maturation of LSU-rRNA from tricistronic rRNA transcript (SSU-rRNA, 5.8S rRNA, LSU-rRNA)
13	18	1.3571	4.22897e-10	<0.001	GO:0000470	maturation of LSU-rRNA
26	37	1.33853	1.44856e-18	<0.001	GO:0042273	ribosomal large subunit biogenesis
87	129	1.33383	5.90282e-58	<0.001	GO:0030684	preribosome
10	14	1.33306	5.89135e-08	<0.001	GO:0000460	maturation of 5.8S rRNA
10	14	1.33306	5.89135e-08	<0.001	GO:0000466	maturation of 5.8S rRNA from tricistronic rRNA transcript (SSU-rRNA, 5.8S rRNA, LSU-rRNA)
10	14	1.33306	5.89135e-08	<0.001	GO:0005736	DNA-directed RNA polymerase I complex
23	33	1.32377	1.97483e-16	<0.001	GO:0000967	rRNA 5'-end processing
23	33	1.32377	1.97483e-16	<0.001	GO:0034471	ncRNA 5'-end processing
12	17	1.32297	3.14413e-09	<0.001	GO:0005666	DNA-directed RNA polymerase III complex
111	170	1.31146	5.30775e-72	<0.001	GO:0042254	ribosome biogenesis
124	192	1.3086	6.82259e-80	<0.001	GO:0022613	ribonucleoprotein complex biogenesis
22	32	1.30417	1.43549e-15	<0.001	GO:0000472	endonucleolytic cleavage to generate mature 5'-end of SSU-rRNA from (SSU-rRNA, 5.8S rRNA, LSU-rRNA)
11	16	1.28605	2.28251e-08	<0.001	GO:0009304	tRNA transcription
11	16	1.28605	2.28251e-08	<0.001	GO:0042797	tRNA transcription from RNA polymerase III promoter
23	34	1.28419	5.54377e-16	<0.001	GO:0000966	RNA 5'-end processing
16	24	1.2571	2.48273e-11	<0.001	GO:0042274	ribosomal small subunit biogenesis
25	38	1.25131	7.92359e-17	<0.001	GO:0000027	ribosomal large subunit assembly
49	76	1.24702	2.45289e-31	<0.001	GO:0030686	90S preribosome
124	209	1.211	2.01615e-73	<0.001	GO:0071843	cellular component biogenesis at cellular level
26	43	1.15573	4.00284e-16	<0.001	GO:0000447	endonucleolytic cleavage in ITS1 to separate SSU-rRNA from 5.8S rRNA and LSU-rRNA from tricistronic rRNA transcript (SSU-rRNA, 5.8S rRNA, LSU-rRNA)
26	44	1.13152	8.88582e-16	<0.001	GO:0000478	endonucleolytic cleavage involved in rRNA processing
26	44	1.13152	8.88582e-16	<0.001	GO:0000479	endonucleolytic cleavage of tricistronic rRNA transcript (SSU-rRNA, 5.8S rRNA, LSU-rRNA)
128	240	1.10693	4.16098e-68	<0.001	GO:0044085	cellular component biogenesis
7	12	1.09759	4.60387e-05	0.038	GO:0045943	positive regulation of transcription from RNA polymerase I promoter
16	28	1.0893	7.01276e-10	<0.001	GO:0004004	ATP-dependent RNA helicase activity
34	61	1.07908	3.77832e-19	<0.001	GO:0000462	maturation of SSU-rRNA from tricistronic rRNA transcript (SSU-rRNA, 5.8S rRNA, LSU-rRNA)
13	23	1.07589	3.52231e-08	<0.001	GO:0006383	transcription from RNA polymerase III promoter
10	18	1.05655	1.77967e-06	<0.001	GO:0008175	tRNA methyltransferase activity
17	31	1.05095	4.87464e-10	<0.001	GO:0055029	nuclear DNA-directed RNA polymerase complex
36	68	1.03209	3.3355e-19	<0.001	GO:0030490	maturation of SSU-rRNA
10	19	1.00817	3.42505e-06	<0.001	GO:0030488	tRNA methylation
34	66	1.00614	1.03672e-17	<0.001	GO:0000469	cleavage involved in rRNA processing
17	33	0.994685	1.77175e-09	<0.001	GO:0000428	DNA-directed RNA polymerase complex
17	33	0.994685	1.77175e-09	<0.001	GO:0030880	RNA polymerase complex
19	38	0.970331	3.73705e-10	<0.001	GO:0003724	RNA helicase activity
17	34	0.969054	3.22275e-09	<0.001	GO:0003899	DNA-directed RNA polymerase activity
17	34	0.969054	3.22275e-09	<0.001	GO:0034062	RNA polymerase activity
16	32	0.968418	9.46352e-09	<0.001	GO:0008186	RNA-dependent ATPase activity
147	329	0.968128	2.99287e-65	<0.001	GO:0005730	nucleolus
14	28	0.967148	8.18933e-08	<0.001	GO:0008173	RNA methyltransferase activity
11	24	0.895464	6.18554e-06	0.001	GO:0016073	snRNA metabolic process
124	306	0.874117	1.00794e-48	<0.001	GO:0006364	rRNA processing
18	41	0.865412	1.51534e-08	<0.001	GO:0000054	ribosomal subunit export from nucleus
18	41	0.865412	1.51534e-08	<0.001	GO:0033753	establishment of ribosome localization
18	41	0.865412	1.51534e-08	<0.001	GO:0071166	ribonucleoprotein complex localization
18	41	0.865412	1.51534e-08	<0.001	GO:0071426	ribonucleoprotein complex export from nucleus
18	41	0.865412	1.51534e-08	<0.001	GO:0071428	rRNA-containing ribonucleoprotein complex export from nucleus
126	317	0.861156	1.99568e-48	<0.001	GO:0016072	rRNA metabolic process
155	409	0.848243	5.15746e-57	<0.001	GO:0034470	ncRNA processing
160	459	0.792304	4.09547e-53	<0.001	GO:0034660	ncRNA metabolic process
25	69	0.730908	3.07107e-09	<0.001	GO:0006400	tRNA modification
39	110	0.723179	2.36945e-13	<0.001	GO:0090305	nucleic acid phosphodiester bond hydrolysis
15	43	0.702272	7.94107e-06	0.004	GO:0005654	nucleoplasm
13	38	0.689389	4.07426e-05	0.032	GO:0003743	translation initiation factor activity
21	67	0.634676	9.50706e-07	<0.001	GO:0008757	S-adenosylmethionine-dependent methyltransferase activity
161	593	0.625484	2.52245e-37	<0.001	GO:0006396	RNA processing
36	120	0.613102	4.79958e-10	<0.001	GO:0022618	ribonucleoprotein complex assembly
32	107	0.609362	4.93756e-09	<0.001	GO:0008033	tRNA processing
37	125	0.60518	4.18862e-10	<0.001	GO:0071826	ribonucleoprotein complex subunit organization
26	88	0.599429	1.82463e-07	<0.001	GO:0008168	methyltransferase activity
21	71	0.598529	2.7353e-06	<0.001	GO:0008026	ATP-dependent helicase activity
21	71	0.598529	2.7353e-06	<0.001	GO:0070035	purine NTP-dependent helicase activity
42	150	0.573202	1.88081e-10	<0.001	GO:0044452	nucleolar part
26	95	0.552783	9.53745e-07	<0.001	GO:0016741	transferase activity, transferring one-carbon groups
43	164	0.533887	1.1078e-09	<0.001	GO:0006399	tRNA metabolic process
28	118	0.469542	7.90946e-06	0.004	GO:0051168	nuclear export
186	917	0.45833	2.61672e-25	<0.001	GO:0043228	non-membrane-bounded organelle
186	917	0.45833	2.61672e-25	<0.001	GO:0043232	intracellular non-membrane-bounded organelle
36	156	0.45617	8.26841e-07	<0.001	GO:0009451	RNA modification
222	1200	0.423531	5.35819e-25	<0.001	GO:0016070	RNA metabolic process
125	629	0.410666	9.70247e-16	<0.001	GO:0030529	ribonucleoprotein complex
309	2012	0.358882	5.08265e-22	<0.001	GO:0005634	nucleus
202	1217	0.342069	1.75962e-16	<0.001	GO:0044428	nuclear part
241	1540	0.326165	7.85864e-17	<0.001	GO:0090304	nucleic acid metabolic process
266	1798	0.302803	1.54402e-15	<0.001	GO:0006139	nucleobase, nucleoside, nucleotide and nucleic acid metabolic process
287	2096	0.259736	2.53838e-12	<0.001	GO:0006807	nitrogen compound metabolic process
283	2063	0.258805	3.40337e-12	<0.001	GO:0034641	cellular nitrogen compound metabolic process
400	3318	0.22607	8.9755e-10	<0.001	GO:0044238	primary metabolic process
222	1695	0.19747	3.37581e-07	<0.001	GO:0071841	cellular component organization or biogenesis at cellular level
233	1818	0.186906	9.13306e-07	<0.001	GO:0071840	cellular component organization or biogenesis
337	2857	0.166809	3.20918e-06	<0.001	GO:0043170	macromolecule metabolic process
328	2778	0.163467	4.9389e-06	<0.001	GO:0044260	cellular macromolecule metabolic process
421	3761	0.160158	1.63023e-05	0.01	GO:0044237	cellular metabolic process

## Sheet: 0minfunc
time 0, adj p<0.005
OVERREPRESENTED ATTRIBUTES
N	X	LOD	P	P_adj	attrib ID	attrib name
5	6	1.52499	5.24138e-05	0.037	GO:0045281	succinate dehydrogenase complex
11	18	1.15011	1.41203e-07	<0.001	GO:0006536	glutamate metabolic process
17	30	1.08097	2.50937e-10	<0.001	GO:0006099	tricarboxylic acid cycle
17	30	1.08097	2.50937e-10	<0.001	GO:0009109	coenzyme catabolic process
17	30	1.08097	2.50937e-10	<0.001	GO:0046356	acetyl-CoA catabolic process
17	31	1.04986	5.04892e-10	<0.001	GO:0051187	cofactor catabolic process
18	40	0.883276	9.69169e-09	<0.001	GO:0006084	acetyl-CoA metabolic process
11	28	0.781363	3.75229e-05	0.028	GO:0009084	glutamine family amino acid biosynthetic process
20	61	0.661962	7.9883e-07	<0.001	GO:0031225	anchored to membrane
20	70	0.576024	8.75771e-06	0.008	GO:0016054	organic acid catabolic process
20	70	0.576024	8.75771e-06	0.008	GO:0046395	carboxylic acid catabolic process
23	84	0.551059	4.16761e-06	0.004	GO:0016052	carbohydrate catabolic process
20	76	0.526804	3.32454e-05	0.026	GO:0044275	cellular carbohydrate catabolic process
22	84	0.524372	1.47003e-05	0.012	GO:0016614	oxidoreductase activity, acting on CH-OH group of donors
20	77	0.519107	4.08197e-05	0.029	GO:0016616	oxidoreductase activity, acting on the CH-OH group of donors, NAD or NADP as acceptor
37	151	0.490168	1.21082e-07	<0.001	GO:0006732	coenzyme metabolic process
34	140	0.483831	4.98094e-07	<0.001	GO:0071852	fungal-type cell wall organization or biogenesis
23	95	0.478744	3.7463e-05	0.028	GO:0009277	fungal-type cell wall
30	129	0.457462	6.08908e-06	0.004	GO:0031505	fungal-type cell wall organization
24	104	0.451485	5.89437e-05	0.046	GO:0005618	cell wall
24	104	0.451485	5.89437e-05	0.046	GO:0030312	external encapsulating structure
37	163	0.445946	9.45935e-07	<0.001	GO:0048037	cofactor binding
46	209	0.431718	1.16923e-07	<0.001	GO:0007047	cellular cell wall organization
46	209	0.431718	1.16923e-07	<0.001	GO:0045229	external encapsulating structure organization
46	209	0.431718	1.16923e-07	<0.001	GO:0071555	cell wall organization
31	140	0.429831	1.24361e-05	0.01	GO:0030154	cell differentiation
31	140	0.429831	1.24361e-05	0.01	GO:0030435	sporulation resulting in formation of a cellular spore
31	140	0.429831	1.24361e-05	0.01	GO:0043934	sporulation
52	239	0.427559	2.53284e-08	<0.001	GO:0070882	cellular cell wall organization or biogenesis
52	239	0.427559	2.53284e-08	<0.001	GO:0071554	cell wall organization or biogenesis
64	317	0.389899	1.30942e-08	<0.001	GO:0016491	oxidoreductase activity
33	161	0.387053	3.57773e-05	0.026	GO:0048646	anatomical structure formation involved in morphogenesis
79	408	0.372441	1.70846e-09	<0.001	GO:0055114	oxidation-reduction process
36	184	0.362111	4.55474e-05	0.031	GO:0048869	cellular developmental process
38	195	0.360491	3.08007e-05	0.024	GO:0051186	cofactor metabolic process
58	322	0.323558	3.5585e-06	0.004	GO:0005975	carbohydrate metabolic process
64	392	0.271296	3.07656e-05	0.024	GO:0019752	carboxylic acid metabolic process
64	392	0.271296	3.07656e-05	0.024	GO:0043436	oxoacid metabolic process
64	393	0.269895	3.3369e-05	0.026	GO:0006082	organic acid metabolic process
65	407	0.259487	5.37406e-05	0.037	GO:0042180	cellular ketone metabolic process
